# Supplementary material for: Plasma MicroRNA Pair Panels as Novel Biomarkers for Detection of Early Stage Breast Cancer
Source: Front Physiol. 2019 Jan 8;9:1879. doi: 10.3389/fphys.2018.01879 (PMC6331533; doi:10.3389/fphys.2018.01879)
Supplement: TABLE S2 — Raw count data derived from the Illumina next-generation sequencing experiment. [file Table_2.xlsx]

## Sheet: Sheet1
Supplementary Table 2 Raw count data derived from the Illumina Next-Generation Sequencing experiment
name	Cancer_breast	Benign_breast	Normal_breast
hsa-miR-423-5p	1077	856	769
hsa-miR-320a	756	862	807
hsa-miR-185-5p	563	395	687
hsa-miR-22-3p	644	370	93
hsa-miR-486-5p	1514	402	812
hsa-miR-140-3p	542	419	664
hsa-miR-146a-5p	544	387	1067
hsa-miR-4532	31	155	7
hsa-let-7i-5p	765	295	727
hsa-miR-3168	618	240	247
hsa-miR-378a-3p	186	190	149
hsa-miR-122-5p	701	262	303
hsa-miR-186-5p	296	260	449
hsa-miR-423-3p	208	165	279
hsa-miR-451a	878	113	451
hsa-miR-143-3p	218	157	417
hsa-miR-101-3p	263	130	316
hsa-miR-151a-3p	229	124	105
hsa-miR-425-5p	342	119	294
hsa-miR-484	298	72	249
hsa-miR-148a-3p	431	103	330
hsa-miR-19b-3p	118	78	193
hsa-miR-576-3p	58	96	59
hsa-miR-93-5p	133	61	172
hsa-miR-30d-5p	212	71	88
hsa-miR-191-5p	442	133	446
hsa-miR-629-5p	123	70	91
hsa-miR-152	135	76	252
hsa-miR-339-3p	66	77	136
hsa-miR-320d	67	107	85
hsa-miR-30e-5p	204	73	7
hsa-miR-382-5p	52	55	140
hsa-miR-221-3p	53	89	322
hsa-miR-2110	70	61	54
hsa-miR-324-3p	82	100	111
hsa-miR-744-5p	84	53	226
hsa-miR-103a-3p	185	39	232
hsa-miR-652-3p	222	51	245
hsa-miR-320c	74	64	54
hsa-miR-28-3p	97	87	59
hsa-miR-7-5p	180	66	92
hsa-miR-106b-5p	242	75	321
hsa-let-7b-5p	460	66	347
hsa-miR-320b	49	49	53
hsa-miR-17-5p	139	38	179
hsa-miR-370	45	56	142
hsa-miR-335-5p	194	37	262
hsa-miR-148b-3p	285	56	317
hsa-miR-146b-5p	178	66	250
hsa-miR-361-3p	70	48	75
hsa-miR-769-5p	21	46	62
hsa-miR-3960	168	130	132
hsa-miR-193a-5p	39	31	30
hsa-miR-584-5p	160	47	293
hsa-miR-665	7	52	24
hsa-miR-409-3p	48	37	186
hsa-miR-192-5p	264	42	9
hsa-miR-874	36	39	35
hsa-miR-199a-3p	96	32	198
hsa-miR-185-3p	32	27	54
hsa-let-7g-5p	473	46	324
hsa-miR-151a-5p	216	27	217
hsa-miR-1273g-3p	30	240	36
hsa-miR-99a-5p	80	28	52
hsa-miR-485-5p	11	24	43
hsa-miR-1307-3p	31	31	83
hsa-miR-574-5p	75	199	67
hsa-miR-10b-5p	199	33	100
hsa-miR-326	17	20	56
hsa-miR-93-3p	23	31	34
hsa-miR-181a-5p	105	25	118
hsa-miR-425-3p	18	35	88
hsa-miR-148a-5p	12	24	29
hsa-miR-5096	10	71	5
hsa-miR-502-3p	34	24	40
hsa-miR-1180	38	12	18
hsa-miR-1273d	9	82	6
hsa-miR-532-5p	47	31	2
hsa-miR-144-3p	270	23	189
hsa-miR-452-5p	47	37	95
hsa-miR-1908	23	26	64
hsa-miR-501-3p	28	23	22
hsa-miR-1301	57	46	143
hsa-miR-100-5p	49	26	37
hsa-miR-25-3p	162	20	73
hsa-miR-4429	73	55	40
hsa-miR-1299	4	27	16
hsa-miR-363-3p	129	21	80
hsa-miR-664a-5p	29	27	37
hsa-miR-222-3p	2	23	221
hsa-miR-19a-3p	64	19	111
hsa-miR-106a-5p	60	17	49
hsa-miR-483-5p	92	32	22
hsa-miR-671-5p	15	33	39
hsa-miR-23a-5p	12	19	39
hsa-miR-142-3p	124	30	176
hsa-miR-345-5p	46	28	63
hsa-miR-106b-3p	1	21	36
hsa-miR-654-5p	7	11	29
hsa-miR-99b-5p	36	15	48
hsa-miR-23a-3p	286	16	280
hsa-miR-130b-3p	54	27	93
hsa-miR-127-3p	18	18	49
hsa-miR-1285-3p	6	33	47
hsa-miR-30a-5p	66	21	10
hsa-miR-1307-5p	9	18	22
hsa-miR-92a-3p	266	20	165
hsa-miR-17-3p	27	28	36
hsa-miR-627	19	25	41
hsa-miR-1306-3p	8	21	27
hsa-miR-1250	4	14	25
hsa-miR-542-3p	19	18	41
hsa-miR-342-5p	60	28	42
hsa-miR-150-3p	50	29	15
hsa-miR-193b-5p	26	19	9
hsa-miR-223-3p	172	16	243
hsa-miR-20a-5p	112	16	118
hsa-miR-589-5p	25	14	18
hsa-miR-378c	13	11	6
hsa-miR-877-5p	65	28	88
hsa-miR-181c-3p	12	8	25
hsa-miR-505-3p	46	21	49
hsa-miR-25-5p	12	13	18
hsa-miR-4665-5p	4	11	18
hsa-miR-500a-3p	17	12	15
hsa-miR-3928	21	18	35
hsa-miR-193b-3p	13	15	8
hsa-miR-182-5p	142	16	70
hsa-let-7f-5p	310	16	139
hsa-miR-4488	19	9	7
hsa-miR-1224-5p	13	13	5
hsa-miR-760	13	14	27
hsa-miR-26a-5p	255	17	254
hsa-miR-143-5p	11	6	31
hsa-miR-210	31	15	33
hsa-miR-139-3p	14	14	28
hsa-miR-145-5p	21	12	29
hsa-miR-203a	19	8	15
hsa-miR-493-3p	1	16	45
hsa-miR-142-5p	91	18	131
hsa-miR-296-3p	8	22	20
hsa-let-7a-5p	314	10	149
hsa-miR-1292-5p	20	24	27
hsa-miR-330-3p	25	22	57
hsa-miR-491-5p	9	10	30
hsa-miR-5010-5p	15	8	16
hsa-miR-766-5p	9	14	35
hsa-miR-4446-3p	19	17	67
hsa-miR-183-5p	93	16	44
hsa-let-7d-5p	213	13	107
hsa-miR-125a-3p	21	13	25
hsa-miR-29a-3p	34	9	27
hsa-miR-362-5p	13	10	15
hsa-miR-377-5p	4	8	21
hsa-miR-939-5p	10	15	12
hsa-miR-1273a	2	21	1
hsa-miR-125a-5p	113	10	117
hsa-miR-339-5p	47	11	102
hsa-miR-16-5p	269	12	136
hsa-miR-18a-5p	47	9	61
hsa-miR-375	21	8	14
hsa-miR-28-5p	63	14	94
hsa-miR-941	13	12	16
hsa-miR-378d	7	9	12
hsa-miR-550a-5p	22	11	32
hsa-miR-92b-5p	11	6	13
hsa-miR-424-3p	14	8	1
hsa-miR-30c-5p	107	10	52
hsa-miR-324-5p	14	11	13
hsa-miR-1273g-5p	3	19	2
hsa-miR-1246	89	13	52
hsa-miR-4668-5p	16	18	3
hsa-miR-4448	78	14	49
hsa-miR-548e	2	7	31
hsa-miR-27b-3p	123	10	145
hsa-miR-1304-3p	12	27	19
hsa-miR-4738-3p	11	15	1
hsa-miR-21-3p	11	7	31
hsa-miR-181b-5p	35	13	45
hsa-miR-181a-2-3p	15	7	10
hsa-miR-10a-5p	123	15	96
hsa-miR-1285-5p	8	21	2
hsa-miR-3615	31	11	35
hsa-miR-615-5p	1	3	2
hsa-miR-1254	13	12	17
hsa-miR-4306	14	12	3
hsa-miR-155-5p	44	17	32
hsa-miR-6515-5p	7	7	11
hsa-miR-4787-5p	17	5	7
hsa-miR-2355-3p	8	9	30
hsa-miR-433	18	5	39
hsa-miR-181a-3p	9	7	16
hsa-miR-320e	2	20	18
hsa-miR-150-5p	63	6	31
hsa-miR-1275	16	17	39
hsa-let-7d-3p	60	7	49
hsa-miR-1324	4	16	2
hsa-miR-342-3p	45	4	38
hsa-miR-379-5p	11	8	45
hsa-miR-21-5p	627	27	730
hsa-miR-4511	8	8	11
hsa-miR-4502	3	16	2
hsa-miR-1294	10	8	10
hsa-miR-126-3p	166	12	198
hsa-miR-3611	2	6	15
hsa-miR-194-5p	130	7	47
hsa-miR-6131	19	5	28
hsa-miR-3688-3p	13	10	9
hsa-miR-26b-5p	189	9	128
hsa-miR-6087	10	9	7
hsa-miR-5189	11	4	21
hsa-miR-145-3p	22	11	23
hsa-miR-27b-5p	7	5	24
hsa-miR-532-3p	9	7	6
hsa-miR-328	15	12	27
hsa-miR-128	73	9	85
hsa-miR-99b-3p	8	9	20
hsa-miR-6503-3p	4	11	13
hsa-miR-134	48	11	194
hsa-miR-146b-3p	18	11	21
hsa-miR-4677-3p	4	5	5
hsa-miR-30c-2-3p	5	10	4
hsa-miR-125b-5p	86	6	83
hsa-miR-4707-3p	6	5	2
hsa-miR-378g	9	7	5
hsa-miR-3198	4	5	7
hsa-miR-4750-5p	1	4	7
hsa-miR-5095	2	14	4
hsa-miR-1270	6	9	7
hsa-miR-1273f	2	11	1
hsa-miR-1273c	3	4	10
hsa-miR-3667-5p	4	4	4
hsa-miR-133a	3	6	14
hsa-miR-3150b-3p	6	5	3
hsa-miR-136-3p	3	4	10
hsa-miR-3177-3p	6	5	11
hsa-miR-1260b	11	5	18
hsa-miR-940	5	5	10
hsa-miR-196b-5p	15	3	15
hsa-miR-191-3p	9	4	29
hsa-miR-3074-5p	7	7	4
hsa-miR-29b-2-5p	14	6	15
hsa-miR-338-5p	17	3	25
hsa-miR-3138	16	5	10
hsa-miR-30c-1-3p	8	14	15
hsa-miR-340-5p	24	5	79
hsa-miR-30b-3p	11	7	12
hsa-miR-330-5p	7	6	12
hsa-miR-582-3p	5	5	5
hsa-miR-432-5p	28	4	73
hsa-miR-3158-3p	10	3	18
hsa-miR-376a-3p	5	2	14
hsa-miR-4286	17	5	59
hsa-miR-15a-5p	90	4	69
hsa-miR-377-3p	1	4	10
hsa-miR-1	105	5	72
hsa-miR-378a-5p	5	7	5
hsa-miR-548h-3p#hsa-miR-548z	8	1	6
hsa-miR-329	10	5	20
hsa-miR-22-5p	13	5	22
hsa-miR-130a-3p	60	6	79
hsa-miR-29a-5p	4	4	8
hsa-miR-3656	12	6	11
hsa-miR-3127-5p	4	6	6
hsa-miR-376c-3p	6	4	37
hsa-miR-215	34	7	2
hsa-miR-543	18	2	34
hsa-miR-197-3p	5	3	20
hsa-miR-642a-3p	13	4	7
hsa-miR-27a-5p	8	3	7
hsa-miR-3934-5p	2	8	1
hsa-miR-140-5p	34	3	53
hsa-miR-3064-5p	4	4	10
hsa-miR-660-3p	4	4	3
hsa-miR-4466	12	10	29
hsa-miR-4459	1	10	4
hsa-miR-3913-5p	9	7	1
hsa-miR-1228-5p	2	2	3
hsa-miR-5584-5p	2	5	3
hsa-miR-3620-5p	4	7	3
hsa-miR-5100	7	4	8
hsa-miR-4646-5p	8	5	6
hsa-let-7i-3p	1	2	13
hsa-miR-671-3p	9	7	25
hsa-miR-126-5p	33	3	62
hsa-miR-31-5p	15	5	3
hsa-miR-200a-3p	24	5	16
hsa-miR-92a-1-5p	3	4	6
hsa-miR-654-3p	7	2	24
hsa-miR-4489	5	3	3
hsa-miR-98-5p	109	6	47
hsa-miR-181d	12	5	28
hsa-miR-610	6	1	3
hsa-miR-3675-5p	3	7	2
hsa-miR-4747-5p	4	2	4
hsa-miR-495-3p	25	3	62
hsa-miR-29c-5p	18	3	20
hsa-miR-4791	3	2	2
hsa-miR-548q	19	5	14
hsa-miR-30a-3p	28	5	15
hsa-miR-766-3p	11	2	16
hsa-miR-4669	9	3	6
hsa-miR-4746-5p	5	2	7
hsa-miR-186-3p	4	4	10
hsa-miR-3202	1	5	1
hsa-miR-136-5p	2	2	18
hsa-miR-4743-5p	2	7	7
hsa-miR-3135a	6	3	3
hsa-miR-636	7	4	4
hsa-miR-4516	9	3	6
hsa-miR-33a-5p	6	3	50
hsa-miR-3691-5p	2	3	3
hsa-miR-4676-5p	5	2	5
hsa-miR-6511b-5p	1	3	3
hsa-miR-2115-5p	2	3	1
hsa-miR-1976	8	5	7
hsa-miR-378f	5	5	4
hsa-miR-378e	4	5	1
hsa-miR-4508	2	2	2
hsa-miR-376b-3p	2	1	8
hsa-miR-524-5p	5	2	2
hsa-miR-15b-3p	34	2	15
hsa-miR-30e-3p	25	4	26
hsa-miR-4492	3	2	1
hsa-miR-27a-3p	53	4	64
hsa-miR-3613-5p	13	6	11
hsa-miR-20b-5p	28	2	17
hsa-miR-539-5p	2	3	7
hsa-miR-331-3p	16	3	29
hsa-miR-4710	4	4	4
hsa-miR-5689	3	4	1
hsa-miR-3180-3p	4	3	6
hsa-let-7e-5p	22	3	48
hsa-miR-3605-5p	11	2	6
hsa-miR-30b-5p	23	3	22
hsa-miR-214-3p	15	1	12
hsa-miR-933	3	1	10
hsa-miR-200b-3p	12	3	17
hsa-miR-2392	1	1	1
hsa-miR-6724-5p	3	2	3
hsa-miR-3187-3p	10	3	12
hsa-miR-887	3	3	4
hsa-miR-4647	1	5	1
hsa-miR-5706	3	1	2
hsa-miR-3140-3p	4	3	3
hsa-miR-660-5p	18	3	11
hsa-miR-4497	2	2	4
hsa-miR-1268b	3	2	6
hsa-miR-24-2-5p	1	3	12
hsa-miR-501-5p	8	4	4
hsa-miR-664b-5p	5	3	3
hsa-miR-1255b-5p	11	2	8
hsa-miR-1288	1	1	2
hsa-miR-625-3p	47	4	91
hsa-miR-3200-5p	7	3	2
hsa-miR-574-3p	6	2	12
hsa-miR-16-2-3p	29	2	15
hsa-miR-139-5p	43	2	59
hsa-miR-576-5p	1	1	6
hsa-miR-4732-3p	15	4	9
hsa-miR-18a-3p	15	3	12
hsa-miR-5684	3	4	6
hsa-miR-769-3p	2	2	6
hsa-miR-195-5p	35	2	10
hsa-miR-323a-5p	1	2	6
hsa-miR-3679-5p	10	2	18
hsa-miR-15b-5p	46	4	42
hsa-miR-516b-5p	2	3	4
hsa-miR-223-5p	19	3	3
hsa-miR-5090	2	3	1
hsa-miR-33b-5p	2	2	3
hsa-miR-942	9	2	18
hsa-miR-873-5p	3	4	4
hsa-miR-1185-2-3p	1	1	6
hsa-miR-758-3p	3	1	4
hsa-miR-1289	6	3	3
hsa-miR-487b	30	3	76
hsa-miR-378b	6	2	1
hsa-miR-4685-3p	1	3	2
hsa-miR-4755-3p	6	1	2
hsa-miR-450a-3p	4	2	3
hsa-miR-3680-5p	3	1	3
hsa-miR-4657	2	2	1
hsa-miR-204-3p	2	2	4
hsa-miR-4479	1	1	1
hsa-miR-2276	2	1	3
hsa-miR-4792	3	3	2
hsa-miR-1295a	1	1	2
hsa-miR-3178	1	1	2
hsa-miR-3692-3p	1	1	1
hsa-miR-3124-5p	3	2	3
hsa-miR-548k	4	1	4
hsa-miR-4755-5p	4	1	2
hsa-miR-676-3p	1	1	3
hsa-miR-3150a-3p	3	2	3
hsa-miR-4443	5	3	3
hsa-miR-3120-3p	2	2	23
hsa-miR-5695	3	1	2
hsa-miR-421	34	3	37
hsa-miR-4533	3	2	4
hsa-miR-4531	6	1	2
hsa-miR-378h	3	4	6
hsa-miR-2277-3p	1	1	2
hsa-miR-493-5p	4	2	8
hsa-miR-708-5p	5	1	6
hsa-miR-2355-5p	3	2	8
hsa-miR-424-5p	19	3	20
hsa-miR-616-5p	2	1	2
hsa-miR-197-5p	7	2	3
hsa-miR-337-5p	2	2	12
hsa-miR-4326	2	2	4
hsa-miR-511	4	1	4
hsa-miR-548t-3p	2	2	1
hsa-miR-3186-3p	2	2	1
hsa-miR-6514-5p	4	1	3
hsa-miR-3158-5p	6	1	3
hsa-let-7c	45	3	29
hsa-miR-4484	2	3	5
hsa-miR-3613-3p	5	3	4
hsa-miR-4440	6	1	6
hsa-miR-23b-3p	74	4	59
hsa-miR-190b	6	2	3
hsa-miR-26b-3p	7	2	7
hsa-miR-323b-3p	4	1	10
hsa-miR-200b-5p	2	1	1
hsa-miR-3182	5	2	6
hsa-miR-431-3p	2	2	2
hsa-miR-107	24	2	22
hsa-miR-3154	1	2	2
hsa-miR-3143	8	1	2
hsa-miR-548az-5p	7	1	6
hsa-miR-4661-5p	1	1	1
hsa-miR-548o-3p	4	1	7
hsa-miR-20a-3p	9	3	3
hsa-miR-224-5p	12	1	17
hsa-miR-3940-3p	3	1	1
hsa-miR-450a-5p	6	3	4
hsa-miR-103a-2-5p	3	2	6
hsa-miR-204-5p	3	1	2
hsa-miR-125b-2-3p	8	2	6
hsa-miR-590-5p	4	1	3
hsa-miR-589-3p	4	1	5
hsa-miR-3944-5p	6	1	4
hsa-miR-5000-3p	1	2	2
hsa-miR-3682-3p	8	2	1
hsa-miR-497-5p	5	2	5
hsa-miR-96-5p	11	1	6
hsa-miR-4424	4	1	1
hsa-miR-138-5p	2	2	3
hsa-miR-516a-5p	6	1	4
hsa-miR-3661	1	2	3
hsa-miR-147b	1	1	2
hsa-miR-499a-5p	7	1	10
hsa-miR-1468	2	2	1
hsa-miR-494	17	1	33
hsa-miR-3188	2	1	7
hsa-miR-3179	3	2	1
hsa-miR-3127-3p	1	1	2
hsa-miR-95	9	2	4
hsa-miR-4753-5p	2	2	4
hsa-miR-3131	2	1	4
hsa-miR-363-5p	5	2	6
hsa-miR-485-3p	2	1	1
hsa-miR-4504	5	1	3
hsa-miR-5589-5p	1	1	2
hsa-miR-4638-5p	2	1	2
hsa-miR-3677-3p	1	1	3
hsa-miR-877-3p	2	2	3
hsa-miR-505-5p	17	1	16
hsa-miR-206	5	1	2
hsa-miR-29b-1-5p	7	2	3
hsa-miR-548b-5p	3	1	5
hsa-miR-616-3p	2	1	4
hsa-miR-221-5p	4	2	6
hsa-miR-454-3p	12	1	5
hsa-miR-885-3p	4	2	3
hsa-miR-4676-3p	2	1	2
hsa-miR-548d-5p	1	2	3
hsa-miR-34a-5p	4	2	6
hsa-miR-1323	5	2	1
hsa-miR-4690-3p	2	2	4
hsa-miR-10b-3p	21	2	16
hsa-miR-184	25	1	19
hsa-miR-609	2	1	1
hsa-miR-4709-3p	4	1	2
hsa-miR-181c-5p	3	1	9
hsa-miR-5009-5p	1	1	2
hsa-miR-675-5p	7	1	4
hsa-miR-3199	4	1	9
hsa-miR-3196	2	1	2
hsa-miR-628-3p	5	1	16
hsa-miR-5698	2	1	1
hsa-miR-422a	2	1	1
hsa-miR-4717-3p	1	1	1
hsa-miR-338-3p	2	1	6
hsa-miR-9-3p	10	1	13
hsa-miR-10a-3p	3	1	6
hsa-miR-92b-3p	37	1	26
hsa-miR-1290	12	1	6
hsa-miR-3130-5p	1	1	1
hsa-miR-154-3p	1	1	4
hsa-miR-5001-3p	4	1	10
hsa-miR-199b-5p	1	1	1
hsa-miR-411-5p	5	1	5
hsa-miR-335-3p	4	1	5
hsa-miR-181b-3p	1	1	2
hsa-miR-580	4	1	3
hsa-miR-552	2	1	1
hsa-miR-889	3	1	6
hsa-miR-4660	1	1	1
hsa-miR-3925-5p	1	1	1
hsa-miR-200c-3p	10	1	12
hsa-miR-196a-5p	3	1	1
hsa-miR-199a-5p	5	1	68
hsa-miR-374b-5p	14	1	15
hsa-miR-1303	3	1	3
hsa-miR-381-3p	9	1	14
hsa-miR-183-3p	7	1	7
hsa-miR-369-3p	4	1	19
hsa-miR-4449	2	1	5
hsa-miR-23b-5p	10	1	8
hsa-miR-3135b	1	1	3
hsa-miR-4726-3p	1	1	1
hsa-miR-144-5p	71	1	16
hsa-miR-3120-5p	1	1	3
